# Supplementary material for: The NAC Transcription Factor PgNAC41-2 Gene Involved in the Regulation of Ginsenoside Biosynthesis in Panax ginseng
Source: Int J Mol Sci. 2023 Jul 26;24(15):11946. doi: 10.3390/ijms241511946 (PMC10418625; doi:10.3390/ijms241511946)
Supplement: Supplementary file 1 [file ijms-24-11946-s001.zip › Table S1.xlsx]

## Sheet: Sheet1
Table S1. Correlation between PgNACs expression level and saponin content
Gene	Rg1	Re	Rf	Rb1	Rg2	Rc	Rb2	Rb3	Rd	Total saponin
PgNAC08	-0.157469	.423**	0.0333831	-0.059579	0.0111486	0.0396905	-0.0298515	0.222353	-0.241312	-0.0365851
PgNAC88	-0.0234992	-0.0419998	-0.00198798	0.254905	-0.0972838	-.337*	-0.0147335	-0.139886	0.0660605	0.0329559
PgNAC13	0.0644556	-0.108142	-0.0219345	0.215285	.405**	0.106955	0.0871893	0.119976	0.090541	0.177382
PgNAC14	0.0476841	.352*	-0.0344771	0.179834	.319*	-0.121479	0.258819	0.0442495	.323*	0.26983
PgNAC16-2	-0.0890139	.315*	-0.0214526	0.0497831	0.011253	-0.0165824	.459**	.329*	0.0206052	0.142028
PgNAC19-2	-0.10149	0.0183666	-0.0580195	0.180989	0.208561	.320*	-0.00574477	0.20306	0.0286138	0.155946
PgNAC21	-0.0473869	0.299552	-0.0202858	0.260511	-0.10434	.311*	0.0422566	0.0427961	-0.0273797	0.212596
PgNAC23	-0.0842664	-0.0194841	-.305*	-0.278668	-0.120787	-0.278432	0.0282151	-0.0340526	-.360*	-.319*
PgNAC24	-0.231584	0.194807	-0.0199369	0.0147556	0.112797	-0.187736	.343*	0.19243	-0.0299728	0.0146443
PgNAC27	0.0201269	0.113206	-0.0911852	-0.111979	-0.132355	0.0176699	.355*	.318*	-0.166508	-0.0162249
PgNAC28	-0.16958	-0.119823	-0.181188	-0.110482	0.0178074	-0.155296	-0.0318787	0.162403	-.331*	-0.230696
PgNAC30-2	-0.064605	0.252	0.0396082	0.135059	.308*	-0.0477555	0.232176	0.129013	0.28105	0.219532
PgNAC32-1	-0.0430444	-0.0989533	-0.128181	0.0281627	-0.126088	0.133903	-0.0877236	.397**	0.0446517	0.0160858
PgNAC32-2	0.182472	0.204368	-0.0292618	0.295245	0.0679817	0.251101	0.251128	0.043753	0.279047	.369*
PgNAC32-3	-0.0124782	0.0734186	.456**	0.169082	0.108962	-0.120532	-0.00816264	-0.138598	0.194867	0.135464
PgNAC33	-0.00711781	.415**	0.0696419	.408**	0.240081	-0.0044713	.397**	0.166671	0.194961	.384*
PgNAC34	-.318*	-0.113414	-0.216894	-0.25896	-0.141343	-0.11002	-0.149011	.484**	-0.24056	-0.30324
PgNAC36	-0.30104	-0.0292398	-0.14574	-0.291807	-0.0837355	-0.10545	-0.000215202	0.294308	-.348*	-.307*
PgNAC37	-0.272579	-0.0505069	-0.187754	-0.296019	-0.105227	-0.106923	-0.0221113	0.238167	-.366*	-.321*
PgNAC38	-.343*	-0.0418031	-0.107688	-.308*	-0.056307	-0.114922	-0.0783623	.669**	-0.229873	-0.286416
PgNAC39-1	-.326*	-0.0156521	0.0130692	-0.241573	-0.0180176	0.111561	0.0492505	0.197732	-.311*	-0.215499
PgNAC39-2	-.376*	-0.103029	-0.123536	-.333*	-0.156622	0.0703098	-0.206746	.330*	-.305*	-.335*
PgNAC41-1	0.0438682	0.131891	0.0180241	0.149036	-0.00992752	-0.036367	.355*	.357*	0.0512079	0.168755
PgNAC41-2	-0.0128341	.630**	0.267059	.374*	0.134171	0.20412	.575**	.335*	0.286235	.510**
PgNAC43	0.221333	-0.162056	.429**	0.208251	0.0351098	.421**	-0.0725493	-0.0876931	0.216278	0.261563
PgNAC44	-0.033314	0.148781	.362*	0.136819	-0.0443825	.420**	0.300616	0.198226	0.177917	0.284498
PgNAC45-2	0.106502	0.294439	0.297055	0.0842892	0.227206	0.118467	.336*	0.125461	0.0432659	0.226702
PgNAC46-1	-0.1136	0.00880658	.501**	-0.204538	-0.080823	-0.00639746	-0.0521478	-0.0654867	0.0155404	-0.0956112
PgNAC46-2	0.0294671	0.117737	.590**	0.0775277	0.0961865	.508**	0.00922159	-0.0741253	-0.014345	0.195339
PgNAC47-2	-.365*	0.169989	-0.109884	-0.107739	0.121012	0.151009	-0.0297942	.423**	-0.146866	-0.0795792
PgNAC49-1	0.0679627	-0.127077	-.308*	-0.0881606	0.0108367	-0.146842	-0.0147946	0.0254588	-0.106056	-0.12361
PgNAC49-2	0.264854	-0.1392	0.144254	0.214614	-0.131471	0.0437709	0.0866393	-0.0150173	.321*	0.228078
PgNAC50-2	-0.245667	0.194845	-0.0738576	0.0657907	0.0493797	-0.176046	.312*	0.135557	-0.0522848	0.0168643
PgNAC51-11	0.0440043	0.0265709	0.241687	-0.153166	-0.0243916	-0.0734573	0.222641	.318*	-0.254338	-0.0848976
PgNAC51-13	-0.0680012	0.0812586	0.125194	-0.124793	0.0288551	0.0803052	0.176359	0.231995	-.323*	-0.0829683
PgNAC51-07	-0.105759	0.129099	0.0426718	0.0124865	-0.0921528	0.0859127	0.0280351	.402**	0.188526	0.0946571
PgNAC51-09	0.0870682	0.221906	0.119822	0.224153	-0.101926	0.0336928	.394**	0.240836	0.0474158	0.23853
PgNAC52	-0.0652974	0.296238	0.143828	.414**	0.0469885	-0.0396837	0.179144	-0.0146361	0.216865	.306*
PgNAC54-1	-0.088004	0.0856261	0.0124643	.432**	-0.134332	0.218536	0.206198	0.0818477	0.199118	.314*
PgNAC54-2	0.0728015	0.263545	.398**	.547**	0.0723575	0.223428	0.0674264	-0.0399765	.502**	.515**
PgNAC55-2	0.145435	0.146072	0.11874	.373*	-0.0786926	.311*	-0.0287149	0.105936	0.0757999	0.299801
PgNAC55-3	0.107171	0.0214315	0.213299	.344*	0.199423	0.181263	0.0570469	0.105922	0.144565	0.286791
PgNAC55-4	-0.174755	0.0351436	-0.170909	0.0764744	-.329*	-0.0315429	-0.0868189	-0.00805257	0.0157765	-0.0374893
PgNAC56-1	-0.0980133	.420**	.411**	0.16914	.548**	.415**	0.132769	0.147227	0.148698	.336*
PgNAC56-2	0.00729547	0.0636167	.355*	0.112326	0.200327	.450**	-0.0548244	0.00707885	0.0453206	0.190298
PgNAC56-4	-0.0744005	-0.0526082	-0.283813	-0.0275269	-0.229328	-.407**	-0.0924754	-0.0679834	-0.0955238	-0.191896
PgNAC75	-0.09156	-0.117471	-0.024098	0.242554	0.0351774	.588**	-0.144102	-0.0476693	-0.0248278	0.163472
PgNAC59	-.446**	0.10795	-0.0408709	-0.271508	-0.139082	0.034393	0.0686604	0.272473	-0.277048	-0.240705
PgNAC60-3	-0.146415	-0.076909	-0.0652068	-.343*	-0.0547166	-.306*	-0.181691	0.0328739	-.384*	-.393**
PgNAC60-4	0.258652	-.347*	-0.0815591	0.0443391	-0.0492688	-0.0162808	-0.0464536	-0.21054	0.269113	0.0578757
PgNAC60-5	-0.140187	.329*	0.00293003	0.0863644	0.191358	0.150155	0.230119	.315*	-0.0147107	0.15372
PgNAC61-2	.367*	0.00628255	0.254183	.341*	.306*	0.151976	-0.167011	-0.131229	.373*	.354*
PgNAC61-3	0.251902	0.0053624	0.188136	.452**	0.261187	0.0958492	-0.0940847	-0.0625892	.435**	.394**
PgNAC63-12	.310*	-0.00321609	0.203798	0.02905	-0.0621914	-0.159189	-0.00821854	-0.00957659	-0.0587421	0.0222235
PgNAC63-19	-0.194952	-0.110456	-0.0690776	-.324*	-0.0209064	-0.131038	-0.219114	-0.0705849	-0.257062	-.335*
PgNAC63-02	-.314*	-0.116352	-0.13461	-0.185651	-0.0284549	-0.16116	0.140049	.326*	-0.0361657	-0.175508
PgNAC63-21	0.0110637	0.163781	0.133794	0.148203	.640**	0.119986	0.070663	0.0915104	0.159808	0.225378
PgNAC63-23	.308*	-0.110523	0.0804879	0.11636	-0.101029	-0.117341	0.00636859	-0.0172656	-0.0220894	0.0543292
PgNAC63-26	-.345*	0.0274989	-0.198844	-0.0493682	-0.118702	0.0579982	0.0802588	-0.0583071	-0.195584	-0.129006
PgNAC63-30	-0.108575	0.130693	-0.0831428	-0.0344866	-0.0746224	-0.0865223	-.313*	-0.0650189	-0.152915	-0.132497
PgNAC63-34	0.0756787	0.054337	0.126099	0.25831	-0.0558935	-0.0605183	.339*	0.0614097	0.0957004	0.205002
PgNAC63-55	-0.0573252	-0.0710861	-0.0448205	0.067378	-0.082405	.337*	-0.118669	-0.117632	-0.14321	0.00787548
PgNAC63-60	-0.0358782	0.036485	-0.104096	-0.217938	-0.0904145	-0.207618	0.0464371	.326*	-0.126285	-0.165578
PgNAC63-62	0.227067	0.0212856	.446**	-0.00315792	-0.0116749	0.116413	0.0103542	-0.0233941	0.0122461	0.0928844
PgNAC63-07	-0.0374398	.312*	-0.066907	0.018903	-0.0631419	0.00118178	-0.0576422	-0.109858	-0.210524	-0.0254671
PgNAC63-74	0.0954676	-0.19547	0.024991	0.0891421	.453**	-0.0366629	-0.0439128	0.110859	-0.0442969	0.0307434
PgNAC63-82	0.0983351	-0.032681	0.286524	-0.134548	-0.0992469	0.0669641	0.0949801	.315*	-0.00343541	0.00108441
PgNAC64-16	-0.0866509	0.0516524	.321*	0.0573723	-0.0757733	.414**	-0.0382148	0.0409991	-0.125529	0.0766639
PgNAC64-06	-0.0300149	0.022085	0.100742	-0.0641612	0.0673014	.338*	-0.138914	-0.131972	0.09412	0.0513022
PgNAC65-2	-0.294148	-0.110586	-0.178219	-.400**	-0.215593	-0.204158	-0.108402	0.239892	-.430**	-.439**
PgNAC65-9	-0.283334	-0.0814895	0.203156	-0.270367	-0.0997704	.426**	-0.190549	0.114863	-0.294165	-0.195577
PgNAC66-01	-0.0395261	-0.0336272	0.201924	-0.249433	.328*	-0.0134563	-0.148258	-0.122002	-0.275436	-0.197278
PgNAC66-14	0.134885	0.120725	.609**	-0.0409082	0.031047	0.175547	0.106102	-0.0343758	0.117349	0.143287
PgNAC66-16	-.334*	-0.0289986	-0.0223764	-0.132449	-0.0656247	0.165957	0.0810048	0.271946	-0.245693	-0.139273
PgNAC66-02	-0.0761695	0.0704076	0.0961299	.313*	-0.0155049	-0.187642	0.103215	-0.0858972	0.234193	0.1762
PgNAC66-22	-0.152505	-0.104485	-0.181418	-.339*	-0.0690556	-0.0730518	-0.182766	-0.156906	-.455**	-.382*
PgNAC66-31	-.317*	0.105082	0.111405	-0.0535413	-0.138661	0.29575	0.121491	0.134365	-0.196372	-0.0355257
PgNAC66-04	-0.0321423	0.0595375	.408**	-0.142328	-0.0398167	0.115674	0.0458865	-0.0213884	-0.132451	-0.0467749
PgNAC66-08	0.0146785	-0.0145464	0.00655946	.359*	0.012013	.317*	0.105609	0.0886312	0.205119	0.300838
PgNAC76	0.0734014	0.029138	-0.18049	-0.234488	-0.0422384	-0.258593	-0.142549	-0.202557	-.329*	-0.271114
PgNAC68-01	-0.141066	-0.0861554	-0.110073	-.390*	-0.0712517	-0.139392	-0.0167044	0.0268721	-.305*	-.335*
PgNAC68-11	-0.00540764	-0.136764	0.192968	0.0519383	-0.0310608	.425**	-0.0722263	0.0245723	-0.130605	0.0490669
PgNAC68-15	0.0950975	-.311*	0.132534	0.0262614	-0.0859703	-0.164676	-0.0941837	-0.0223635	0.129588	-0.0358071
PgNAC68-16	-0.0143255	0.09168	0.239467	-.324*	-0.065741	0.063943	0.000970862	-0.171323	-0.252739	-0.183817
PgNAC68-17	-0.13811	.352*	-0.100037	.351*	-0.0247157	0.0585605	0.229836	0.143786	.318*	.321*
PgNAC68-19	-0.246204	-0.00954062	0.00666123	-.368*	0.00763845	-0.165797	-0.0824466	0.140428	-.426**	-.367*
PgNAC68-02	-0.152691	-0.116239	-0.0822496	-.351*	-0.0467938	-0.17081	-0.0117597	0.0850435	-0.243097	-.309*
PgNAC68-21	0.0351711	0.164568	.427**	0.0670434	-0.0634102	.379*	-0.0395301	0.0485828	0.000443275	0.155549
PgNAC68-23	-.355*	0.201356	-0.181477	-0.00244134	-0.021736	-0.106145	0.109154	0.139512	-0.0533304	-0.0571238
PgNAC68-24	-0.206585	0.129678	-0.00658655	0.0099936	-0.0902597	0.120685	0.136469	.397**	0.00825327	0.0461278
PgNAC68-25	-0.0275658	-0.0761915	0.169841	-0.0374501	0.178065	.339*	-0.174787	0.101849	-0.0685629	0.0154225
PgNAC68-29	-0.0484615	-0.0352041	.387*	-0.0779692	-0.081435	.447**	0.0231109	-0.09395	-0.109564	0.0288089
PgNAC68-03	-0.017498	0.0585545	0.084906	-.372*	-0.0875173	0.00355411	-0.0329401	-0.182186	-0.289951	-0.248826
PgNAC68-06	-0.142892	-0.100056	-0.0801234	-.333*	0.042333	-0.159333	-0.140984	0.0930435	-.482**	-.375*
*. At the 0.05 level (two-tailed), the association was significant.
**. At the 0.01 level (two-tailed), the association was significant.
c. The calculation cannot be performed because at least one of the variables is constant.
