# Supplementary material for: The NAC Transcription Factor PgNAC41-2 Gene Involved in the Regulation of Ginsenoside Biosynthesis in Panax ginseng
Source: Int J Mol Sci. 2023 Jul 26;24(15):11946. doi: 10.3390/ijms241511946 (PMC10418625; doi:10.3390/ijms241511946)
Supplement: Supplementary file 1 [file ijms-24-11946-s001.zip › Table S2.xlsx]

## Sheet: Sheet1
Table S2. The correlation between the expression of PgNACs and the expression of key enzyme genes
Gene	CYP716A53v2_1 (PgCYP137)	CYP716A52v2 _3 (PgCYP311)	CYP716A47 _1 (PgCYP339)	DS_1	DS_3	β-AS_1	β-AS_6	CAS_11	CAS_21	CAS_22	CAS_23	SS_1	SE2_1	SE2_4	FPS_22	UGT71A27_2
PgNAC84	-0.0649834	-0.108358	-0.0795283	-0.151402	-0.125541	-0.127929	0.0557742	-0.123182	.332*	-0.0762011	-0.102903	-0.0743474	-0.0685298	-0.128118	-0.105483	-0.211014
PgNAC06	-.599**	-.605**	-.329*	-.499**	-.446**	-.354*	-.477**	-0.0555717	-0.0283039	0.281789	-.379*	-.441**	-.308*	-.597**	-.378*	-0.267345
PgNAC09	.487**	0.289014	0.235604	0.127655	0.288782	-0.0155785	0.0792778	-0.0516151	0.119514	-0.0502326	0.28258	0.300331	0.282146	0.132018	.333*	0.102203
PgNAC12-3	-0.0864704	-0.0935223	-0.104609	-0.105764	-0.0562901	-0.095213	-0.15986	-0.00436609	.337*	-0.048489	-0.0977934	-0.131411	-0.0515769	-0.108925	-0.0288062	0.120464
PgNAC14	0.185879	.396**	0.135268	0.191994	.340*	0.29259	0.174981	-0.211554	-0.000353579	-0.0817305	0.227516	0.212778	.425**	0.211971	.347*	0.232976
PgNAC16-2	-0.170576	0.149489	0.239475	0.00926273	0.226717	.363*	0.0254624	-.378*	-0.0466592	0.165286	.317*	0.202768	.390*	-0.177991	.318*	0.158804
PgNAC18	-0.243787	-.376*	-0.297402	-0.185963	-0.173606	-0.20662	-0.30283	0.101026	-0.0546757	0.229272	-0.239218	-0.0810441	-0.206455	-0.223692	-0.229044	-0.123727
PgNAC19-1	-0.145343	-0.238411	-0.127049	0.103272	-0.0341586	-0.15987	-.360*	0.228562	0.00773373	0.00771412	-0.195232	0.0368572	-0.135032	-0.015287	-0.109478	0.0927923
PgNAC21	0.100548	0.210087	.325*	.330*	.333*	0.16642	.376*	-0.164196	0.0589896	0.00544852	0.0754113	.327*	.424**	0.103553	.400**	.349*
PgNAC23	-.424**	-.447**	-.352*	-.425**	-.477**	-0.215539	-0.184452	-0.189273	0.0545116	0.143582	0.0384784	-0.274003	-0.27906	-.579**	-.366*	-.412**
PgNAC24	-0.00926662	0.221301	0.173305	-0.0267126	0.203211	.345*	0.0289667	-0.156879	-0.0443367	0.166211	0.209683	-0.0371212	0.273686	0.0468265	0.234369	0.207027
PgNAC25-2	0.181344	0.117753	0.176091	0.0117404	0.0651435	0.0164718	.521**	-0.200355	0.159154	0.0570047	0.119269	0.11395	0.0129121	0.0625944	0.0442959	0.0812539
PgNAC27	-0.19607	-0.0553436	-0.0974929	-0.296763	-0.15265	-0.192813	-0.204575	-0.0946635	0.0273926	-0.0316589	0.0547061	-0.0992323	0.0127142	-.370*	-0.00706451	-0.101583
PgNAC29	.307*	0.19722	0.0439381	0.0811367	0.150555	0.124308	0.128362	0.177276	0.0676148	-0.186094	0.0324975	-0.00541951	0.141933	0.198353	0.220837	0.204802
PgNAC30-1	-.328*	-0.252114	-0.189177	-0.211332	-0.252834	0.123148	-0.291044	-0.244501	-0.0606133	0.118974	0.00518174	-0.269237	-0.120437	-0.201907	-0.187437	-0.181833
PgNAC30-2	0.190471	0.197944	-0.0760915	-0.0625512	0.200201	.322*	-0.0826489	0.00731454	0.123964	-0.123819	0.181604	0.00431684	0.25337	-0.0151779	0.247435	0.0780475
PgNAC31	.308*	.328*	.477**	0.284668	.325*	0.0642947	0.244572	-0.0689087	0.0285871	-0.123836	0.247266	0.19103	.337*	.319*	0.296685	.355*
PgNAC32-1	0.110312	-0.149938	-0.143737	-0.22805	-0.0931839	-0.0109345	-0.198125	-0.0773727	-0.193631	.314*	0.0406382	0.0307679	-0.104927	-0.118111	-0.138604	-0.178152
PgNAC32-2	0.245444	.305*	-0.00228419	0.157862	0.238964	0.25168	-0.0158663	-0.120515	0.0155496	-0.0836918	0.173955	0.228542	0.222131	0.260147	0.169817	0.0307575
PgNAC33	.500**	.631**	.384*	0.247156	.599**	.390*	0.292908	-0.113947	0.120642	-0.0771455	0.131008	.320*	.649**	.317*	.672**	.353*
PgNAC34	-.380*	-.421**	-0.280055	-.355*	-0.286454	-0.277628	-.379*	0.122602	-0.12377	0.298398	-0.302238	-.326*	-0.217371	-.460**	-0.230037	-0.146735
PgNAC35	.644**	.522**	.481**	.463**	.476**	.394**	.624**	-0.121992	0.0741351	-0.301158	0.287203	.359*	.368*	.576**	.507**	.397**
PgNAC36	-.505**	-.442**	-0.134228	-.336*	-0.279917	-0.287508	0.0189202	-0.130101	-0.0770284	.429**	-0.254991	0.0561586	-0.185635	-.563**	-0.277938	-0.214936
PgNAC37	-.471**	-.440**	-0.15322	-.334*	-0.282906	-0.23476	0.0610311	-0.136181	-0.0439647	.377*	-0.219968	0.0720229	-0.194875	-.542**	-0.278159	-0.242809
PgNAC38	-0.257078	-0.303345	-0.115341	-0.26817	-0.180597	-0.193976	-0.25901	0.123329	-0.166582	.430**	-0.240591	-0.153251	-0.167548	-.311*	-0.16913	-0.0961191
PgNAC39-1	-.463**	-.473**	-0.303725	-.486**	-.363*	-.397**	-0.060064	-0.0286278	0.0584327	0.176682	-.314*	-0.16789	-0.29245	-.575**	-.343*	-0.266977
PgNAC39-2	-.550**	-.522**	-0.274066	-.418**	-.351*	-.317*	-.429**	0.154466	-0.17219	0.206759	-.336*	-.375*	-0.270201	-.546**	-0.293346	-0.155159
PgNAC40-1	0.0532853	-0.0510881	-0.069442	-0.119624	-0.0407126	-0.0358727	0.22589	-0.186679	.413**	-0.0426225	-0.0689311	-0.0898932	-0.0156853	-0.150921	0.0172349	-0.172511
PgNAC40-2	-.321*	-0.218688	-0.0637726	-0.109658	-0.300171	-.353*	-0.169777	-0.0866914	-0.0228902	0.0816951	-0.0612074	-0.175348	-0.17346	-0.171277	-0.25074	-0.216159
PgNAC41-1	0.090231	0.220129	0.17153	0.103058	.351*	0.113206	0.238459	-0.201983	-0.0479093	.374*	0.065255	.457**	.432**	0.0382029	0.279655	0.192155
PgNAC41-2	.685**	.567**	.453**	.695**	.536**	.472**	.322*	0.147172	-0.0592506	-.331*	.380*	.448**	.337*	.801**	.462**	.495**
PgNAC42-1	-0.278524	-.317*	-0.206675	-0.253683	-0.280297	-0.277403	-0.0218048	-0.213417	0.0315407	0.119249	-0.198177	-0.170239	-0.189283	-.306*	-0.204166	-0.230823
PgNAC43	0.042076	-0.0015715	0.10935	0.271048	0.122039	.312*	0.0690057	0.16615	-0.0999675	-0.152184	-0.0428846	0.209515	-0.0675539	.344*	0.0142354	0.152088
PgNAC44	0.00292846	.337*	.436**	.352*	.433**	0.169618	0.0788735	0.0966488	-0.174344	-0.187768	-0.0123039	0.183789	.407**	0.252647	.388*	.611**
PgNAC45-2	0.118597	.407**	.500**	0.286962	.375*	0.0207572	.312*	-0.155138	-0.0573429	-0.181617	0.280806	.474**	.441**	0.0730801	.424**	.337*
PgNAC45-4	-.420**	-0.152956	0.102453	-0.0419332	0.0344812	-0.225307	-0.207043	-0.0778931	-0.0525669	-0.0261641	-0.237977	0.00375836	0.104606	-0.263226	0.0271051	0.217719
PgNAC46-1	0.0733922	-0.0288608	0.115766	0.0861177	0.10489	0.150885	.319*	0.0555178	-0.159138	0.0229175	0.0223782	-0.000133786	-0.100214	0.205341	-0.0651027	0.249516
PgNAC46-2	-0.0853722	0.0087204	0.208658	-0.0529972	0.0943053	-0.0650742	.434**	0.207629	0.055705	-0.0957663	-0.179179	0.25144	-0.0346395	0.0287703	-0.031379	0.0501601
PgNAC47-2	-0.300503	-0.261723	-0.215076	-.339*	-0.222338	-0.196431	-0.163958	0.217308	0.0237892	.325*	-0.16878	-0.222781	-0.148718	-.342*	-0.201916	-0.174705
PgNAC47-4	.389*	.375*	0.298978	0.27354	0.279048	0.242628	0.258085	-0.227396	0.134103	-0.218401	0.285767	0.132312	0.226686	0.270362	.376*	.327*
PgNAC49-2	0.148724	-0.000369242	-0.0866293	0.175881	-0.0680037	0.0949382	-0.00128667	-0.30331	-0.122561	0.0370725	.452**	0.128573	-0.151038	0.116315	-0.120961	-0.037075
PgNAC49-3	.407**	0.0603352	-0.233981	-0.0518798	-0.0655521	-0.20589	0.0470216	0.148246	.430**	-0.123827	0.191547	0.0859414	-0.090151	0.0394155	-0.0715628	-0.281826
PgNAC50-2	0.267941	.337*	0.201902	-0.0527438	0.298968	0.161914	0.210383	-0.0948027	0.242286	-0.0108031	-0.0249696	0.0364784	.359*	0.0344333	.438**	0.156129
PgNAC51-02	-0.129477	-0.175098	0.0274378	-0.0318614	-0.0741595	-0.123314	.408**	-0.102142	0.129875	0.300593	-0.125145	0.29685	-0.0408981	-0.171872	-0.133545	-0.0918524
PgNAC51-04	0.24499	-0.0312071	0.0694981	0.00788752	0.0489941	0.0991735	.314*	-0.0292939	0.238687	0.202945	-0.129817	0.295759	-0.0263229	0.0835214	0.0388554	-0.0980191
PgNAC51-05	0.099282	0.235381	0.242224	0.031293	0.281094	0.113686	0.152512	-0.203184	0.145682	-0.131884	-0.0240302	0.150226	.378*	0.00423629	.320*	0.141163
PgNAC51-06	0.1068	0.11436	0.0431001	0.0856556	0.00709328	-0.0963291	0.141389	.397**	0.203556	-0.12584	-0.0763494	0.0605604	-0.0442477	0.0689835	0.047324	-0.0612169
PgNAC51-09	0.24965	.359*	.527**	0.267191	.439**	0.294939	0.22271	-.347*	-0.287872	0.0029865	.308*	.466**	.497**	0.13461	.470**	0.297691
PgNAC52	.463**	.465**	.431**	.308*	.495**	.398**	.554**	-0.23747	0.053139	0.0519615	0.127346	.306*	.453**	.373*	.465**	.389*
PgNAC53	-.349*	-.391*	-0.115215	-0.105648	-0.188382	-0.244124	-0.28448	0.167005	0.034603	0.0539682	-.308*	-0.181557	-0.217665	-0.226744	-0.207051	0.0263193
PgNAC54-1	.383*	.502**	.527**	.431**	.469**	.339*	.401**	-0.078712	-0.0696759	-0.100492	0.277366	0.191737	.474**	.339*	.520**	.542**
PgNAC54-2	.628**	.615**	.588**	.607**	.675**	.600**	.564**	-0.183463	-0.142321	-0.170401	0.233193	.472**	.515**	.750**	.605**	.621**
PgNAC55-1	.506**	.319*	.364*	0.296016	.371*	.351*	0.0833737	-0.00792116	0.0886156	-0.18173	0.149785	0.227987	0.274744	.388*	.437**	0.238125
PgNAC55-3	.444**	.308*	.384*	0.302367	.377*	.411**	0.0470332	0.152524	0.0194966	-0.121843	0.0545217	0.291818	0.286107	.425**	.449**	.312*
PgNAC56-1	0.0876853	.330*	0.178493	0.0105799	.399**	0.0972931	0.0587119	0.14182	0.113218	0.08217	-0.0278147	0.250427	.424**	0.0493473	.346*	0.297412
PgNAC56-3	0.0793151	0.17424	0.241289	-0.0151782	0.251165	0.0143367	-0.0645908	-0.147171	-0.023897	0.139034	0.054976	0.240009	.350*	-0.0316098	0.250493	0.187137
PgNAC57	0.131652	0.195351	0.259425	0.2333	0.193933	.413**	.330*	-.353*	0.109823	0.0477199	0.214109	0.204117	0.24908	0.184596	.336*	0.147414
PgNAC59	-.354*	-0.192931	-0.059258	-0.256831	-0.0161257	-0.175383	-0.0261355	0.0832634	-0.164639	0.293327	-.393*	-0.0430618	-0.0136809	-0.299416	-0.0321664	0.0625961
PgNAC60-3	-.329*	-0.24915	0.0908453	-0.0638419	-0.156024	-0.12273	-0.219419	0.0566477	-0.00714243	-0.111135	-0.052648	-0.176469	-0.143211	-0.212573	-0.117039	0.0314093
PgNAC60-5	0.00219196	0.15311	0.0460145	-0.0500909	0.282076	-0.0363027	-0.0220028	-0.0336501	0.0960614	0.146604	-0.0748489	0.246538	.406**	-0.225593	.316*	0.233238
PgNAC61-2	.361*	.776**	.682**	.388*	.806**	.403**	.360*	-0.177193	-0.105316	-0.114392	0.303326	.499**	.901**	0.286512	.844**	.747**
PgNAC61-3	.584**	.427**	0.231931	.608**	.431**	.597**	0.189433	0.0400194	-0.0929835	-0.18722	.390*	.350*	0.276222	.702**	.414**	.427**
PgNAC62-04	0.276636	-0.00856312	0.0731604	0.258309	0.0759691	-0.0265752	-0.115165	-0.131896	-0.0693446	-0.0694256	0.294758	.333*	-0.0362615	0.236956	-0.00729102	0.125118
PgNAC63-02	0.12773	0.0981426	-0.00624021	0.0256682	0.0959971	.313*	0.0033978	-0.0637947	0.0370395	0.025353	0.0596934	-0.0558113	0.110394	0.0477054	0.247854	0.0982702
PgNAC63-05	-0.119342	-0.124891	-0.11003	-0.140408	-0.0862482	-0.123527	-0.12183	-0.0244092	.397**	-0.0514281	-0.135267	-0.145348	-0.0667658	-0.148808	-0.0530705	0.0628808
PgNAC63-11	-0.197176	-0.172076	-0.0993641	-0.154387	-0.0602579	-0.0395168	-0.190149	-0.0370469	-0.0766352	.602**	-0.0346417	-0.140268	-0.0458937	-0.124929	-0.103008	-0.0572421
PgNAC63-19	0.241362	0.30312	0.145644	0.107025	0.300205	0.20857	0.155077	0.126529	0.116089	-0.0977927	0.146059	0.170136	.346*	0.101888	.322*	0.20726
PgNAC63-21	0.183015	0.191754	.353*	0.203474	0.222883	0.025341	-0.0100713	-0.0255056	-0.165234	0.124483	-0.127482	0.118034	0.14647	0.268381	0.153073	0.0696741
PgNAC63-24	-.442**	-.350*	-0.250736	-0.292026	-0.283122	-0.193447	-0.0892559	-0.13073	-0.090481	0.237232	-0.266061	-0.232221	-0.209179	-.436**	-0.261221	-0.155998
PgNAC63-26	0.201243	0.10719	0.195739	0.168483	0.172652	.320*	.407**	-0.20711	-0.0610823	-0.0615257	.360*	0.131261	0.196473	0.116044	0.140703	0.295986
PgNAC63-34	0.24776	0.283437	.368*	.339*	.313*	0.0698264	0.0360105	-0.0382573	-0.127959	-0.048489	-0.0748291	0.156572	0.212554	.425**	0.175003	0.107347
PgNAC63-35	-.328*	-0.243842	-.371*	-0.245526	-0.256582	-0.276374	-.370*	-0.0123454	0.115867	0.221245	-.366*	-0.130712	-0.175727	-0.283317	-0.237334	-0.301392
PgNAC63-42	-.400**	-0.257396	-0.135139	-0.224098	-0.209422	-0.174599	0.0328787	-0.0693719	-0.0465852	.616**	-0.198809	-0.0852771	-0.124949	-.321*	-0.160901	-0.212257
PgNAC63-45	-.448**	-.322*	-0.0789818	-0.124252	-0.239148	-.323*	0.147905	-0.140706	0.264502	0.0972964	-0.22793	0.105213	-0.166287	-.388*	-0.260368	-0.190313
PgNAC63-47	-0.233816	-0.103894	-0.0554526	0.0947318	-0.0773172	-0.194894	0.0532675	.318*	0.196924	0.0583403	-0.222005	0.0407281	-0.155986	-0.0261531	-0.143969	0.162979
PgNAC63-71	0.148731	-0.015217	0.17542	0.14742	-0.0600587	-0.149401	-0.222175	-0.216437	-0.186356	-0.0461174	.561**	0.159729	-0.0173562	0.00686515	-0.0525485	0.0230808
PgNAC63-77	-0.106587	-0.0355838	-0.126998	-0.0912489	-0.050973	-0.128331	-0.112668	0.168505	-0.171613	.325*	-0.201298	-0.176175	-0.0424061	-0.137619	-0.0400593	-0.110441
PgNAC63-78	0.00390191	-0.1049	-0.0972609	0.0991381	-0.0597692	0.0248636	.322*	-0.0464304	-0.157401	0.197725	0.0581789	0.186197	-0.110648	-0.0159969	-0.0968513	-0.11559
PgNAC63-81	0.186839	0.138568	0.269227	0.136988	0.0660702	0.133876	.491**	-0.0916096	0.0333992	-0.0709687	0.0537521	0.00284414	0.00637784	0.235013	0.0504775	0.224514
PgNAC63-84	-0.105804	0.0728212	0.205373	0.212382	-0.00883673	0.159936	-0.0292715	-0.152621	-0.177812	-0.0883998	.542**	0.187648	-0.013287	0.0112087	-0.0330499	0.0153965
PgNAC64-04	-.440**	-.410**	-0.140756	-0.191245	-0.302179	-0.0764695	-0.282851	0.13596	-0.082806	-0.0466269	-0.24604	-0.280494	-0.284002	-0.233735	-0.2338	-0.123091
PgNAC64-14	-.324*	-0.297396	0.0647747	-0.125719	-0.058842	-0.17146	0.203196	0.0122133	-0.0845563	.358*	-.387*	0.200842	-0.145918	-0.216971	-0.209368	-0.131545
PgNAC64-16	-0.130376	-0.134122	-0.0718961	-0.0742642	-0.067235	0.0380701	-0.0348269	-0.127716	-0.179018	.362*	-0.137593	-0.0697123	-0.0247128	-0.0919455	-0.0323284	0.0305916
PgNAC65-1	0.121587	.492**	.509**	0.272254	.428**	0.181198	-0.0402518	0.100714	-0.225329	-0.121069	0.0455806	0.138341	.436**	0.232555	.448**	.384*
PgNAC65-2	-.398**	-0.251554	0.00706881	-0.22556	-0.109681	-0.132566	-0.29096	0.101307	-0.207648	0.0787242	-0.280105	-0.256639	-0.0389264	-.342*	-0.0353568	0.113453
PgNAC65-3	-0.300573	-.514**	-0.068758	-0.187601	-0.273246	-0.15588	-0.0870515	-0.095447	0.0306195	0.0220498	-0.272503	-0.118126	-.306*	-0.24279	-0.285946	-0.0567977
PgNAC65-9	-.499**	-.594**	-0.285748	-.412**	-.364*	-.410**	-0.137747	0.145111	0.0311451	0.128882	-0.251234	-0.225272	-.364*	-.518**	-.420**	-0.185936
PgNAC66-02	.384*	0.065616	0.143084	0.0752451	0.129919	0.285346	0.0306257	0.0561539	0.10681	-0.048489	-0.058016	0.0255973	0.0231837	0.26993	0.194555	0.00162827
PgNAC66-04	-.470**	-0.238081	0.167666	-0.112212	-0.116123	-0.195772	-0.233295	-0.139752	-0.155889	.344*	-0.131811	-0.17191	0.00235234	-.334*	-0.0436057	0.110432
PgNAC66-08	-.427**	-0.23596	-0.125735	-0.146435	-0.216292	-.333*	0.00540824	0.0687868	-0.0258976	.386*	-0.2745	0.075616	-0.0847053	-.342*	-0.166043	-0.0874221
PgNAC66-09	0.144427	0.223248	.358*	.352*	0.115586	0.236185	.381*	-0.217309	-0.14134	-0.0368854	.315*	0.0891009	0.0575796	0.280835	0.0731753	.340*
PgNAC66-11	-0.289818	-0.27169	0.0582133	-0.095107	-0.172613	-0.242541	0.260208	-0.187237	0.136694	0.165383	-0.148386	0.161702	-0.0882234	-.325*	-0.130059	-0.194084
PgNAC66-16	-.584**	-.389*	-0.0174409	-0.184631	-.347*	-.403**	-0.121401	0.0210771	0.083155	-0.0608783	-0.231623	-0.172458	-0.204794	-.485**	-0.244236	-0.183814
PgNAC66-19	.384*	0.065616	0.143084	0.0752451	0.129919	0.285346	0.0306257	0.0561539	0.10681	-0.048489	-0.058016	0.0255973	0.0231837	0.26993	0.194555	0.00162827
PgNAC66-20	-0.26606	-0.218946	-0.128617	0.0345913	-0.163947	-0.127946	0.0449234	-0.0964857	-0.261955	.418**	-0.201467	0.176019	-0.160886	-0.0929545	-0.213064	-0.0677568
PgNAC66-22	-.470**	-.370*	-0.041147	-0.129488	-0.21585	-0.146684	-0.0759582	-0.0105412	-0.129581	0.254587	-0.0567326	0.0234075	-0.186062	-.364*	-0.198905	-0.102737
PgNAC66-23	-.508**	-.421**	-0.0495916	-.356*	-.339*	-0.237215	0.179893	-0.271554	0.0347157	.355*	-0.151861	-0.0260512	-0.230688	-.464**	-.305*	-0.193957
PgNAC66-24	.384*	0.065616	0.143084	0.0752451	0.129919	0.285346	0.0306257	0.0561539	0.10681	-0.048489	-0.058016	0.0255973	0.0231837	0.26993	0.194555	0.00162827
PgNAC66-25	.384*	0.065616	0.143084	0.0752451	0.129919	0.285346	0.0306257	0.0561539	0.10681	-0.048489	-0.058016	0.0255973	0.0231837	0.26993	0.194555	0.00162827
PgNAC66-31	0.0402899	-0.0854954	0.104228	-0.1867	0.0288146	-0.145374	.316*	-0.00205767	0.146629	-0.135221	-0.102595	0.0630896	-0.0861881	-0.103294	-0.0470082	-0.097981
PgNAC66-34	-0.0526483	-0.0431113	0.126834	0.114449	0.00263553	0.00300416	.463**	-0.205103	0.00161692	0.300818	0.0387363	.403**	-0.00935527	-0.0505602	-0.0697064	0.00681992
PgNAC66-38	-.367*	-.331*	0.00792452	-0.212728	-0.166416	-0.198889	0.28412	-0.169884	-0.0143985	.540**	-0.288879	0.194002	-0.124229	-.379*	-0.16599	-0.152556
PgNAC66-49	0.121922	0.142424	0.137723	0.0131501	0.159624	.322*	0.0566237	-0.176265	0.0473899	-0.113906	0.163726	-0.0931531	0.184943	0.140448	0.143079	0.296278
PgNAC66-50	-0.300675	-0.196506	-0.205596	-.344*	-0.240989	-0.299091	0.184508	0.0649249	0.202747	0.183802	-.323*	0.0756872	-0.200339	-.332*	-0.281145	-.340*
PgNAC66-51	-0.0465916	-0.0897754	-0.0831957	-0.0162615	-0.0848699	0.101125	-0.178978	-0.1161	-0.252736	.330*	0.0633405	0.0112735	-0.0810139	0.00614576	-0.100112	-0.123422
PgNAC66-52	0.115583	0.110147	0.265755	0.0425692	0.116125	.333*	0.196962	-0.199502	-0.0676545	-0.00973732	0.144532	-0.0306742	0.130206	0.173388	0.104536	0.131134
PgNAC68-01	-.402**	-0.236754	-0.143734	-0.125789	-0.132132	-0.183015	-0.276788	0.0708055	-0.0991805	0.0717475	-.330*	-0.145097	-0.163884	-0.20195	-0.171018	-0.0273314
PgNAC68-02	0.0332744	0.140891	0.21474	0.264819	-0.0046886	-0.249673	.308*	0.173302	0.0401742	-0.286656	0.129578	0.0131753	-0.0381348	0.147449	-0.0795022	0.0100153
PgNAC68-06	0.212087	-0.0892975	0.00137832	0.120724	-0.0578287	.479**	-0.0842355	-0.245776	-0.0373694	-0.142446	.357*	-0.0201036	-0.106043	0.193172	0.0341582	0.127756
PgNAC68-07	0.192696	.396**	0.293652	0.153489	.382*	.440**	-0.0415337	-0.286172	-0.125405	3.13685e-05	0.205798	0.00719002	.544**	0.122056	.557**	.408**
PgNAC68-09	-.440**	-.352*	-0.0509955	-0.216657	-0.229641	-0.264559	-.390*	-0.0800579	0.0569859	0.0621	-0.273845	-0.140321	-0.150963	-.366*	-0.128545	-0.0878037
PgNAC68-12	-.409**	-0.289359	-0.151266	-0.181926	-0.173673	-0.163948	-.362*	-0.0710461	-0.0407313	0.097981	-0.283733	-0.20281	-0.142152	-0.269352	-0.176229	-0.0623047
PgNAC68-15	-0.130588	-.331*	-0.169728	-0.223321	-0.145257	-0.215795	-0.0719275	-0.052832	-0.0894539	0.270719	-0.0342544	-0.116874	-0.121818	-0.258377	-0.235193	-0.140808
PgNAC68-17	-0.0355045	-0.0983186	-0.0246883	-.310*	-0.0413644	0.103395	0.20932	0.087389	-0.0383805	-0.059229	-0.0141082	0.00405598	-0.109005	-0.155315	-0.081912	-0.0989928
PgNAC68-19	0.0366347	0.105187	-0.0609911	-0.11135	0.136755	-0.0665237	0.0650449	-0.0663136	-0.0294869	.388*	-0.102063	0.127367	0.165023	-0.103746	0.158275	-0.0612328
PgNAC68-20	-0.275624	-.340*	-0.246004	-0.241323	-0.192979	-0.166752	-0.0853818	-0.0276335	-0.098822	.637**	-0.16765	-0.0856701	-0.130291	-.366*	-0.23942	-0.201473
PgNAC68-21	-0.123913	-0.28896	-0.169684	-0.149327	-0.0794071	-0.212102	0.150981	0.0383188	0.054856	.319*	-0.0574812	0.0527787	-0.0924094	-0.26711	-0.197118	-0.174102
PgNAC68-23	-0.117356	-.324*	-0.219814	-0.223909	-0.155556	-0.208062	-0.0857866	-0.102685	-0.110979	.375*	-0.0515282	-0.0821686	-0.128204	-0.246306	-0.236045	-0.186595
PgNAC68-24	-.397**	-0.258364	0.0448309	-0.0562463	-0.198669	-.372*	-0.282907	0.183188	-0.0193178	-0.00226769	-0.210848	-0.0374719	-0.188405	-0.259487	-0.153151	-0.042541
PgNAC68-26	0.00230399	-0.147316	-0.223779	-.355*	-0.168424	-0.231673	0.229108	0.208224	0.162164	-0.0443451	-0.101176	-0.0534916	-0.255631	-0.217081	-0.271021	-.382*
PgNAC68-28	-0.176818	-.377*	-.452**	-0.236158	-0.245139	-0.18583	-.389*	0.129017	-0.0174207	0.110916	-0.0861803	-0.12147	-0.290586	-0.191351	-.315*	-0.223507
PgNAC69	.362*	.417**	.427**	0.258707	.472**	0.283436	0.166083	0.00143277	0.010396	0.103524	0.20381	0.154082	.427**	.352*	.432**	.403**
*. At the 0.05 level (two-tailed), the association was significant.
**. At the 0.01 level (two-tailed), the association was significant.
c. The calculation cannot be performed because at least one of the variables is constant.
