# Supplementary material for: The NAC Transcription Factor PgNAC41-2 Gene Involved in the Regulation of Ginsenoside Biosynthesis in Panax ginseng
Source: Int J Mol Sci. 2023 Jul 26;24(15):11946. doi: 10.3390/ijms241511946 (PMC10418625; doi:10.3390/ijms241511946)
Supplement: Supplementary file 1 [file ijms-24-11946-s001.zip › Table S3.xlsx]

## Sheet: Sheet1
Table S3. Protein sequences of foreign species
Name	GenBank	Sequence
OsNAC3	BAA89797.1	MAAAKRRVRDAEADLNLPPGFRFHPTDEELVAHYLCPRAAGRAAPVPIIAELDLYRHDPWDLPHRALFGRREWYFFTPRDRKYPNGSRPNRAAASGYWKATGADKPVLHNGRTAGIKKALVFYHGKPPRGVKTEWIMHEYRLAKKGGAAAAAGAGALRLDDWVLCRLYNKKNEWEKMQSRKEEEEAMAAAQSWGETRTPESEVVDSDAFPEMDYSLPAASFDDALLPKEEARDDDWLMGMSLDDLQGLGSLLQADDLSMLAPPPAAKTEPLGAPFF
TaNAC29	AML60267.1	MAMAQGQGQGAATSLPPGFRFHPTDEELILHYLRNRAAAAPCPVSIIADVDIYKFDPWDLPSQAVYGDCEWYFFSPRDRKYPNGIRPNRAAGSGYWKATGTDKPIHDPATGQGVGVKKALVFYKGRPPKGTKTAWIMHEYRLAADPLTTAVNTYKPIKFRNVSMRLDDWVLCRIYKKTGLASPMVPPLSDYDHMADHDDLSGGGGTFDDAACSFYAHSSSSSSASRTMITQQPPHAGGLPTIPSFSELFDDYSLAQILDAEAEHGATHHLAVHPSLNMLLPVGDNAHGVQPSYYAPSSSSPDASGGSAGKRKAASPEESSAKRLNGSCFDAPPQSANSWQGAASVLGGLGHQMLPQF
CarNAC3	ACO40486.1	MNGRTSSDLPPGFRFHPTDEELIVYYLCNQATSQPCPASIIPEVDIYKFDPWELPDKSDFVENEWYFFSPRERKYPNGVRPNRATVSGYWKATGTDKSIFSGSKHIGVKKALVFYKGRPPKGLKTDWIMHEYRLIGSRKQANRQIGSMRLDDWVLCRIYKKKNTTKSFDTREEYPTNQINVSPRNDDDSEQELMKFSRTCSLTNLLDMDYLGPISQILSDGSYNSTFEYQINTAHGGIIVDPFVKSQMVEMATNSYAADSEKNNVKQNSSFNSTLFGNQVYDHRE
AtNAC2	BAB20600.1	MESTDSSGGPPPPQPNLPPGFRFHPTDEELVVHYLKRKAASAPLPVAIIAEVDLYKFDPWELPAKASFGEQEWYFFSPRDRKYPNGARPNRAATSGYWKATGTDKPVLASDGNQKVGVKKALVFYSGKPPKGVKSDWIMHEYRLIENKPNNRPPGCDFGNKKNSLRLDDWVLCRIYKKNNASRHVDNDKDHDMIDYIFRKIPPSLSMAAASTGLHQHHHNVSRSMNFFPGKFSGGGYGIFSDGGNTSIYDGGGMINNIGTDSVDHDNNADVVGLNHASSSGPMMMANLKRTLPVPYWPVADEEQDASPSKRFHGVGGGGGDCSNMSSSMMEETPPLMQQQGGVLGDGLFRTTSYQLPGLNWYSS
ShNAC1	AXF74542.1	MEQEGALVLAPAPVGPVQPVPPVAPRRAMGVFSATSLAPGFRFHPTDEELVRYYLKRKACGKPFRVEAVAEIDVYKSEPWDLRDYSALKTRDLEWYFFSPVDRKYGNGSRLNRATGEGYWKATGKDRNVIHKTKIIGMKKTLVFHKGRAPDGERTNWVMHEYRLDDKELDAAGVVQDAFVLCRILQKSGLGPPNGDRYAPFIEEEWDDDTAPLVAGGVTEDGVANGDEARVEGNEFDQDVRGKAPCVSENLFEPRALSFVCKRERSEDLELLSLSQSKRSKHDDPSSSHANGSEDSTTSQQDPPTKTMTTTYSPTLLTFPLLDEPKEAPPTNSFNFDSSNLEKSVPPGYLKFISNLENQILNVSMERETAKIEVMRAQAMINILQSRLDFLNKENEDLR…
SlNAC3	AFD22355.1	MESTDSSTGSHHQPQLPPGFRFHPTDEELVVHYLKKRVASVPLPVSIIAEVDLYKFDPWELPAKATFGEQEWYFFSPRDRKYPNGARPNRAATSGYWKATGTDKPVLTAGGTQKVGVKKALVFYGGKPPKGVKTNWIMHEYRLADNKTNNKPPGCDLANKKSLRLDDWVLCRIYKKNNTQRPIDHERDDLNIDMMMGSSSIHPSCIPNSMSMPNIFGQPKIPQLKSSNFGTTLIHDQNDQNLYEGGSQYSSKRPLANLYWNDQDGGASNDNSQSTKRFLTENMEDGLNMNARADEQNGSIVSLLSQQQVLGSLSEGVFRQPYSGMNWYF
ZmNAC1	ABY67929.1	MSGAGPDLQLPPGFRFHPTDEELVMHYLCRRCAGLPIAVPIIAEIDLYKFDPWQLPRMALYGEKEWYFFSPRDRKYPNGSRPNRAAGAGYWKATGADKPVGTPKPLAIKKALVFYAGKAPKGEKTNWIMHEYRLADVDRSARKKNSLRLDDWVLCRIYNKKGGGLEKAPAAGGDHKPVFATAAVSSPPEQKPFVAAAGGLPPAFPGLAAYYDRPSDSMPRLHADYSSCSEQVLSPEQLACDREVQSQPKISEWERTFASDPVSPAGSMLDPVLGHAGGDPLLQDILMYWGKPF
GmNAC1	AAY46121.1	MENRTSSVLPPGFRFHPTDEELIVYYLCNQASSRPCPASIIPEVDIYKFDPWELPDKTDFGEKEWYFFSPRERKYPNGVRPNRATVSGYWKATGTDKAIYSGSKHVGVKKALVFYKGKPPKGLKTDWIMHEYRLIGSRRQANRQVGSMRLDDWVLCRIYKKKNIGKSMEAKEDYPIAQINLTPANNNSEQELVKFPRTSSLTHLLEMDYLGPISHILPDASYNSTFDFQINTANGGIDPFVKPQLVEIPYATDSGKYQVKQNSTINPTIFVNQVYDQRG
HvNAC6	CAM57979.2	MSMSFLSMVETELPPGFRFHPRDDELICDYLAPKVTGKVGFSGRRPPMVDVDLNKVEPWDLPVTASVGGKEWYFYSLKDRKYATGQRTNRATVSGYWKATGKDRVVARRGALVGMRKTLVFYQGRAPKGRKTEWVMHEYRLEGAHEQASKEDWVLCRVICKKKSGVGATPRPRNLTNIVHGTSTDTSSPPLPPLMDTTLAQLHATMNTSAAATAALEQVPCFSSFSNNSASNSSYLPMVTGNGNGMSYLDHGLPDFGSYLDPSTNCDKKVLKAVLSQLSSMGGEVVPSMSAQMAAAVSSTWNHF
